# Supplementary material for: Implications of the Niche Partitioning and Coexistence of Two Resident Parasitoids for Drosophila suzukii Management in Non-Crop Areas
Source: Insects. 2023 Feb 23;14(3):222. doi: 10.3390/insects14030222 (PMC10051101; doi:10.3390/insects14030222)
Supplement: Supplementary file 1 [file insects-14-00222-s001.zip]

Archive with 4 entries (4 files):
- File S1 Raw data_Buonocore Biancheri et al._full data.pdf
- File S2 Aligned-Ranks-Transformation-ANOVA--Markdown---Guavas.pdf
- File S3 Aligned-Ranks-Transformation-ANOVA--Markdown---Peach.pdf
- File S4 Statistical Analysis_Habitat-use-by-Drosophilids.pdf
